# Supplementary material for: Rheological and Viscoelastic Properties of Chitosan Solutions Prepared with Different Chitosan or Acetic Acid Concentrations
Source: Foods. 2022 Sep 3;11(17):2692. doi: 10.3390/foods11172692 (PMC9455163; doi:10.3390/foods11172692)
Supplement: Supplementary file 1 [file foods-11-02692-s001.zip]

Archive with 1 entries (1 files):
- foods-1792494-supplementary.pdf
